# Supplementary material for: Neutrophil-Derived Extracellular Vesicles Activate Platelets after Pneumolysin Exposure
Source: Cells. 2021 Dec 18;10(12):3581. doi: 10.3390/cells10123581 (PMC8700313; doi:10.3390/cells10123581)
Supplement: Supplementary file 1 [file cells-10-03581-s001.zip]

Archive with 1 entries (1 files):
- cells-1470108-supplementary.pdf
